# Supplementary material for: ﻿Sinosenecio yaanensis (Asteraceae, Senecioneae), a new species from western Sichuan, China
Source: PhytoKeys. 2025 Sep 4;262:129–44. doi: 10.3897/phytokeys.262.161687 (PMC12426625; doi:10.3897/phytokeys.262.161687)
Supplement: XML Treatment for Sinosenecio yaanensis [file phytokeys.262.161687-treatment1.xml]

<!DOCTYPE tp:taxon-treatment
  PUBLIC "-//TaxonX//DTD Taxonomic Treatment Publishing DTD v0 20100105//EN" "tax-treatment-NSO.dtd">
<tp:taxon-treatment xmlns:tp="http://www.plazi.org/taxpub"><tp:treatment-meta><kwd-group><label>Taxon classification</label><kwd>
                <named-content content-type="kingdom">Plantae</named-content>
              </kwd><kwd>
                <named-content content-type="order">Asterales</named-content>
              </kwd><kwd>
                <named-content content-type="family">Asteraceae</named-content>
              </kwd></kwd-group><mixed-citation publication-type="journal"><person-group><name><surname>Qu</surname><given-names>Tianmeng</given-names></name><name><surname>Zheng</surname><given-names>Xinyi</given-names></name><name><surname>Chen</surname><given-names>Xinyu</given-names></name><name><surname>Zhang</surname><given-names>Yanru</given-names></name><name><surname>Zhang</surname><given-names>Tonglin</given-names></name><name><surname>Li</surname><given-names>Bo</given-names></name><name><surname>Huang</surname><given-names>Ke</given-names></name><name><surname>Fu</surname><given-names>Zhixi</given-names></name></person-group><article-title>﻿<italic><tp:taxon-name><tp:taxon-name-part taxon-name-part-type="genus" reg="Sinosenecio">Sinosenecio</tp:taxon-name-part> <tp:taxon-name-part taxon-name-part-type="species" reg="yaanensis">yaanensis</tp:taxon-name-part></tp:taxon-name></italic> (<tp:taxon-name><tp:taxon-name-part taxon-name-part-type="family">Asteraceae</tp:taxon-name-part></tp:taxon-name>, <tp:taxon-name><tp:taxon-name-part taxon-name-part-type="tribe">Senecioneae</tp:taxon-name-part></tp:taxon-name>), a new species from western Sichuan, China</article-title><source>PhytoKeys</source><day>04</day><month>09</month><year>2025</year><volume>262</volume><fpage>129</fpage><lpage>144</lpage><pub-id pub-id-type="doi">10.3897/phytokeys.262.161687</pub-id></mixed-citation></tp:treatment-meta><tp:nomenclature><label>﻿</label><tp:taxon-name><object-id xmlns:xlink="http://www.w3.org/1999/xlink" content-type="arpha" xlink:type="simple">F214B32E-3B5A-52A3-B316-1A51183B3C52</object-id>
              <tp:taxon-name-part taxon-name-part-type="genus" reg="Sinosenecio">Sinosenecio</tp:taxon-name-part>
              <tp:taxon-name-part taxon-name-part-type="species" reg="yaanensis">yaanensis</tp:taxon-name-part>
              <object-id xmlns:xlink="http://www.w3.org/1999/xlink" content-type="ipni" xlink:type="simple">urn:lsid:ipni.org:names:77368634-1</object-id>
            </tp:taxon-name><tp:taxon-authority>K.Huang &amp; Z.X.Fu</tp:taxon-authority><tp:taxon-status xmlns:xlink="http://www.w3.org/1999/xlink" xlink:type="simple">sp. nov.</tp:taxon-status><xref ref-type="fig" rid="F1">Figs 1</xref><xref ref-type="fig" rid="F2">, 2</xref><xref ref-type="fig" rid="F3">, 3</xref></tp:nomenclature><tp:treatment-sec sec-type="material" id="SECID0EDDAE"><title>Type.</title><p>China • Sichuan Province, Ya’an City, Tianquan County, Xingye Township, <named-content xmlns:xlink="http://www.w3.org/1999/xlink" content-type="dwc:verbatimCoordinates" xlink:type="simple"><named-content content-type="geo-json" specific-use="{&#34;type&#34;:&#34;Point&#34;,&#34;coordinates&#34;:[102.754083,29.876914]}" id="NCID0EMDAE" xlink:type="simple">29°52'36.89"N, 102°45'14.70"E</named-content></named-content>, elev. 1,500–1,600 m, growing in humid forest understory with shade, 29 April 2025 (fl.), <italic>Ke Huang &amp; Zhixi Fu 8550</italic> (holotype: <named-content xmlns:xlink="http://www.w3.org/1999/xlink" content-type="dwc:institutional_code" xlink:title="Sichuan Normal University" xlink:href="http://grbio.org/institution/sichuan-normal-university" xlink:type="simple">SCNU</named-content>!) (Fig. <xref ref-type="fig" rid="F3">3</xref>).</p><fig id="F1" position="float" orientation="portrait"><object-id xmlns:xlink="http://www.w3.org/1999/xlink" content-type="doi" xlink:type="simple">10.3897/phytokeys.262.161687.figure1</object-id><object-id xmlns:xlink="http://www.w3.org/1999/xlink" content-type="arpha" xlink:type="simple">E3C9BDC3-8590-56D1-88F4-8D03E2BF9E4D</object-id><label>Figure 1.</label><caption><p><italic><tp:taxon-name><tp:taxon-name-part taxon-name-part-type="genus" reg="Sinosenecio">Sinosenecio</tp:taxon-name-part> <tp:taxon-name-part taxon-name-part-type="species" reg="yaanensis">yaanensis</tp:taxon-name-part></tp:taxon-name></italic>. A. Habitat; B–D. Habit; E. Rhizome; F. Adaxial (bottom) and abaxial (top) leaf surface (Photographed by Ke Huang and Z.X. Fu).</p></caption><graphic xmlns:xlink="http://www.w3.org/1999/xlink" xlink:href="phytokeys-262-129_article-161687__-g001.jpg" position="float" orientation="portrait" xlink:type="simple" id="oo_1409256.jpg"><uri content-type="original_file" xlink:type="simple">https://binary.pensoft.net/fig/1409256</uri></graphic></fig></tp:treatment-sec><tp:treatment-sec sec-type="diagnosis" id="SECID0ETEAE"><title>Diagnosis.</title><p><italic><tp:taxon-name><tp:taxon-name-part taxon-name-part-type="genus" reg="Sinosenecio">Sinosenecio</tp:taxon-name-part> <tp:taxon-name-part taxon-name-part-type="species" reg="yaanensis">yaanensis</tp:taxon-name-part></tp:taxon-name></italic> resembles <italic><tp:taxon-name><tp:taxon-name-part taxon-name-part-type="genus" reg="Sinosenecio">S.</tp:taxon-name-part> <tp:taxon-name-part taxon-name-part-type="species" reg="chienii">chienii</tp:taxon-name-part></tp:taxon-name></italic> and <italic><tp:taxon-name><tp:taxon-name-part taxon-name-part-type="genus" reg="Sinosenecio">S.</tp:taxon-name-part> <tp:taxon-name-part taxon-name-part-type="species" reg="homogyniphyllus">homogyniphyllus</tp:taxon-name-part></tp:taxon-name></italic> in being scapigerous herbs with solitary, erect stems and palmately veined ovate to ovate-cordate radical leaves, but differs by its subcoriaceous blades with marginal whitish blotches adaxially and purplish red abaxially, densely fulvous-villous petioles, 3–10 capitula with about 8 ray florets bearing the longest ligules (11–12 mm), and achenes lacking a pappus (Table <xref ref-type="table" rid="T1">1</xref>).</p><table-wrap id="T1" position="float" orientation="portrait"><label>Table 1.</label><caption><p>Comparison between <italic><tp:taxon-name><tp:taxon-name-part taxon-name-part-type="genus" reg="Sinosenecio">Sinosenecio</tp:taxon-name-part> <tp:taxon-name-part taxon-name-part-type="species" reg="yaanensis">yaanensis</tp:taxon-name-part></tp:taxon-name></italic>, <italic><tp:taxon-name><tp:taxon-name-part taxon-name-part-type="genus" reg="Sinosenecio">S.</tp:taxon-name-part> <tp:taxon-name-part taxon-name-part-type="species" reg="chienii">chienii</tp:taxon-name-part></tp:taxon-name></italic> and <italic><tp:taxon-name><tp:taxon-name-part taxon-name-part-type="genus" reg="Sinosenecio">S.</tp:taxon-name-part> <tp:taxon-name-part taxon-name-part-type="species" reg="homogyniphyllus">homogyniphyllus</tp:taxon-name-part></tp:taxon-name></italic>.</p></caption><table id="TID0E6ZAG" rules="all"><tbody><tr><td rowspan="1" colspan="1">Characters</td><td rowspan="1" colspan="1">
                      <italic>
                        <tp:taxon-name><tp:taxon-name-part taxon-name-part-type="genus" reg="Sinosenecio">S.</tp:taxon-name-part> <tp:taxon-name-part taxon-name-part-type="species" reg="yaanensis">yaanensis</tp:taxon-name-part></tp:taxon-name>
                      </italic>
                    </td><td rowspan="1" colspan="1">
                      <italic>
                        <tp:taxon-name><tp:taxon-name-part taxon-name-part-type="genus" reg="Sinosenecio">S.</tp:taxon-name-part> <tp:taxon-name-part taxon-name-part-type="species" reg="chienii">chienii</tp:taxon-name-part></tp:taxon-name>
                      </italic>
                    </td><td rowspan="1" colspan="1">
                      <italic>
                        <tp:taxon-name><tp:taxon-name-part taxon-name-part-type="genus" reg="Sinosenecio">S.</tp:taxon-name-part> <tp:taxon-name-part taxon-name-part-type="species" reg="homogyniphyllus">homogyniphyllus</tp:taxon-name-part></tp:taxon-name>
                      </italic>
                    </td></tr><tr><td rowspan="1" colspan="1">Height (cm)</td><td rowspan="1" colspan="1">18–35</td><td rowspan="1" colspan="1">20–30</td><td rowspan="1" colspan="1">10–30</td></tr><tr><td rowspan="1" colspan="1">Indumentum on stems</td><td rowspan="1" colspan="1">Sparsely pilose with white hairs</td><td rowspan="1" colspan="1">Fulvous-villous or ± glabrescent</td><td rowspan="1" colspan="1">Densely villous with long fulvous hairs</td></tr><tr><td rowspan="1" colspan="1">Indumentum on petiole</td><td rowspan="1" colspan="1">Densely fulvous villous</td><td rowspan="1" colspan="1">Fulvous-villous, ± glabrescent</td><td rowspan="1" colspan="1">Densely villous, with long fulvous hairs or sometimes subglabrous</td></tr><tr><td rowspan="1" colspan="1">Length of petiole (cm)</td><td rowspan="1" colspan="1">6–12</td><td rowspan="1" colspan="1">10–15</td><td rowspan="1" colspan="1">2.5–9</td></tr><tr><td rowspan="1" colspan="1">Shape of lamina</td><td rowspan="1" colspan="1">Ovate or ovate-cordate</td><td rowspan="1" colspan="1">Ovate or broadly ovate</td><td rowspan="1" colspan="1">Ovate to broadly ovate-orbicular, or reniform</td></tr><tr><td rowspan="1" colspan="1">Size of lamina (cm)</td><td rowspan="1" colspan="1">4.5–9 × 4–8.5</td><td rowspan="1" colspan="1">4–9 × 4.5–9.5</td><td rowspan="1" colspan="1">2–4 × 2.2–5.5</td></tr><tr><td rowspan="1" colspan="1">Texture of lamina</td><td rowspan="1" colspan="1">Subcoriaceous</td><td rowspan="1" colspan="1">Submembranous</td><td rowspan="1" colspan="1">Membranous</td></tr><tr><td rowspan="1" colspan="1">Color of lamina</td><td rowspan="1" colspan="1">Adaxially green with marginal whitish blotches, abaxially purplish red</td><td rowspan="1" colspan="1">Adaxially green to dark green, abaxially pale green or light purple when dry</td><td rowspan="1" colspan="1">Adaxially green, abaxially green or purple</td></tr><tr><td rowspan="1" colspan="1">Leaf margin</td><td rowspan="1" colspan="1">Entire with slight serration</td><td rowspan="1" colspan="1">Repand or sinuate-dentate, with prominent teeth</td><td rowspan="1" colspan="1">Repand-dentate or subentire, with obscure mucronulate teeth</td></tr><tr><td rowspan="1" colspan="1">Length of peduncle (cm)</td><td rowspan="1" colspan="1">3–8</td><td rowspan="1" colspan="1">2.5–7</td><td rowspan="1" colspan="1">2–3.5</td></tr><tr><td rowspan="1" colspan="1">Number of capitula</td><td rowspan="1" colspan="1">3–10</td><td rowspan="1" colspan="1">2–9</td><td rowspan="1" colspan="1">solitary or 2, rarely 7</td></tr><tr><td rowspan="1" colspan="1">Shape of involucre</td><td rowspan="1" colspan="1">Campanulate</td><td rowspan="1" colspan="1">Obconic-campanulate or narrowly campanulate</td><td rowspan="1" colspan="1">Obconic</td></tr><tr><td rowspan="1" colspan="1">Number of phyllaries</td><td rowspan="1" colspan="1">8–10</td><td rowspan="1" colspan="1">8–10</td><td rowspan="1" colspan="1">7–10, rarely 13</td></tr><tr><td rowspan="1" colspan="1">Number of ray florets</td><td rowspan="1" colspan="1">ca. 8</td><td rowspan="1" colspan="1">10–12</td><td rowspan="1" colspan="1">8–17</td></tr><tr><td rowspan="1" colspan="1">Ray size (mm)</td><td rowspan="1" colspan="1">11–12 × 3–4</td><td rowspan="1" colspan="1">8–10 × 2.5–3.5</td><td rowspan="1" colspan="1">9–9.5 × 3–3.5</td></tr><tr><td rowspan="1" colspan="1">Achene length (mm)</td><td rowspan="1" colspan="1">2.4–3</td><td rowspan="1" colspan="1">ca. 2.7</td><td rowspan="1" colspan="1">2–2.5</td></tr><tr><td rowspan="1" colspan="1">Pappus</td><td rowspan="1" colspan="1">Absent</td><td rowspan="1" colspan="1">Absent or rarely of several ca. 1.5 mm hairs</td><td rowspan="1" colspan="1">Absent, rarely of several hairs</td></tr><tr><td rowspan="1" colspan="1">Flowering</td><td rowspan="1" colspan="1">Apr–May</td><td rowspan="1" colspan="1">Apr–Jul</td><td rowspan="1" colspan="1">Apr-Jul</td></tr><tr><td rowspan="1" colspan="1">Fruiting</td><td rowspan="1" colspan="1">May–Jun</td><td rowspan="1" colspan="1">May–Aug</td><td rowspan="1" colspan="1">Jun-Aug</td></tr><tr><td rowspan="1" colspan="1">Distribution</td><td rowspan="1" colspan="1">Sichuan</td><td rowspan="1" colspan="1">Sichuan, Chongqing, Hunan</td><td rowspan="1" colspan="1">Sichuan, Hunan</td></tr></tbody></table></table-wrap></tp:treatment-sec><tp:treatment-sec sec-type="description" id="SECID0EBRAE"><title>Description.</title><p><bold><italic>Scapigerous</italic></bold> perennial herbs. <bold><italic>Rhizomes</italic></bold> short and stout, 1.5–3.5 mm in diam., with numerous fibrous roots. <bold><italic>Stem</italic></bold> solitary, erect, scapiform, 16–24 cm tall, simple, pale brown, sparsely pilose with white hairs. <bold><italic>Leaves</italic></bold> several, radical, rosulate, densely fulvous villous as the stems, long petiolate, petioles 6–12 cm long; blade ovate or ovate-cordate, with marginal whitish blotches, 4.5–9 × 4–8.5 cm, subcoriaceous; adaxially green, densely white-pubescent, especially along veins; abaxially purplish red, sparsely pubescent, with reddish-brown hairs on veins; margin villous; palmately veined, lateral veins 3–5 pairs, base cordate, margin entire with slight serration, apex acute. <bold><italic>Capitula</italic></bold> 3–10, 2–3 cm in diameter, arranged in a terminal corymb; peduncles slender, 3–8 cm long, green to pale brown, minutely and sparsely puberulent, with several linear bracts subtending the corymb. <bold><italic>Receptacle</italic></bold> slightly raised and pubescent. <bold><italic>Involucres</italic></bold> campanulate, 6–8 × 3–4 mm, ecalyculate; phyllaries 8–10, lanceolate, 6–7.5 × 1.5–2 mm; herbaceous, sparsely puberulent outside; green, apically purplish, acuminate. <bold><italic>Ray florets</italic></bold> ca. 8; corolla tube 1.3–2.3 mm long, glabrous; rays yellow, oblong, 11–12 × 3–4 mm, 4-veined, apically 3-denticulate. <bold><italic>Disc florets</italic></bold> numerous; corolla yellow, 4–5 mm long, with ca. 2–3 mm tube and campanulate limb; lobes ovate-oblong, ca. 1 mm long, apically acute. <bold><italic>Anthers</italic></bold> oblong, ca. 2 mm long, basally obtuse. <bold><italic>Style</italic></bold> branches ca. 0.5 mm long, recurved, apically truncate. <bold><italic>Achenes</italic></bold> cylindric, 2.4–3 mm long, smooth, glabrous. <bold><italic>Pappus</italic></bold> absent.</p></tp:treatment-sec><tp:treatment-sec sec-type="description" id="SECID0EQSAE"><title>Floral micromorphological characters.</title><p>The filament collar of <italic><tp:taxon-name><tp:taxon-name-part taxon-name-part-type="genus" reg="Sinosenecio">S.</tp:taxon-name-part> <tp:taxon-name-part taxon-name-part-type="species" reg="yaanensis">yaanensis</tp:taxon-name-part></tp:taxon-name></italic> consisted of uniformly sized cells (Fig. <xref ref-type="fig" rid="F2">2I</xref>), and the anther endothecial cell wall thickenings were strictly polarized (Fig. <xref ref-type="fig" rid="F2">2J</xref>).</p><fig id="F2" position="float" orientation="portrait"><object-id xmlns:xlink="http://www.w3.org/1999/xlink" content-type="doi" xlink:type="simple">10.3897/phytokeys.262.161687.figure2</object-id><object-id xmlns:xlink="http://www.w3.org/1999/xlink" content-type="arpha" xlink:type="simple">4148E19D-49E3-5F7C-91E7-8650C3BC5DF8</object-id><label>Figure 2.</label><caption><p><italic><tp:taxon-name><tp:taxon-name-part taxon-name-part-type="genus" reg="Sinosenecio">Sinosenecio</tp:taxon-name-part> <tp:taxon-name-part taxon-name-part-type="species" reg="yaanensis">yaanensis</tp:taxon-name-part></tp:taxon-name></italic>. A. Inflorescence (face view); B. Inflorescence (rear view); C. Capitulum(side view); D. Capitulum (rear view); E. Phyllaries; F. Disc florets; G. Ray floret (red box); H. Achenes; I. Uniformly-sized cells of filament collar; J. Strictly polarized anther endothecial cell wall thickenings (Photographed by T.M. Qu and Z.X. Fu).</p></caption><graphic xmlns:xlink="http://www.w3.org/1999/xlink" xlink:href="phytokeys-262-129_article-161687__-g002.jpg" position="float" orientation="portrait" xlink:type="simple" id="oo_1409257.jpg"><uri content-type="original_file" xlink:type="simple">https://binary.pensoft.net/fig/1409257</uri></graphic></fig><fig id="F3" position="float" orientation="portrait"><object-id xmlns:xlink="http://www.w3.org/1999/xlink" content-type="doi" xlink:type="simple">10.3897/phytokeys.262.161687.figure3</object-id><object-id xmlns:xlink="http://www.w3.org/1999/xlink" content-type="arpha" xlink:type="simple">CEEA3A2E-1414-577F-B560-1D005BB1A5F1</object-id><label>Figure 3.</label><caption><p>Holotype of <italic><tp:taxon-name><tp:taxon-name-part taxon-name-part-type="genus" reg="Sinosenecio">Sinosenecio</tp:taxon-name-part> <tp:taxon-name-part taxon-name-part-type="species" reg="yaanensis">yaanensis</tp:taxon-name-part></tp:taxon-name></italic>.</p></caption><graphic xmlns:xlink="http://www.w3.org/1999/xlink" xlink:href="phytokeys-262-129_article-161687__-g003.jpg" position="float" orientation="portrait" xlink:type="simple" id="oo_1409258.jpg"><uri content-type="original_file" xlink:type="simple">https://binary.pensoft.net/fig/1409258</uri></graphic></fig></tp:treatment-sec><tp:treatment-sec sec-type="phenology" id="SECID0E6UAE"><title>Phenology.</title><p>Flowering from April to May; fruiting from May to June.</p></tp:treatment-sec><tp:treatment-sec sec-type="etymology" id="SECID0EEVAE"><title>Etymology.</title><p>The specific epithet is derived from the type locality, Ya’an City, Sichuan Province, China. The proposed Chinese name is “雅安蒲儿根”, pronounced as “yǎ ān pú ér gēn”.</p></tp:treatment-sec><tp:treatment-sec sec-type="distribution" id="SECID0EJVAE"><title>Distribution and ecology.</title><p>The new species is currently known only from its type locality, i.e. Tianquan county, Ya’an city in western Sichuan, China (Fig. <xref ref-type="fig" rid="F4">4</xref>). It grows in the humid, shaded forest understory at an altitude of 1,500–1,600 m above sea level.</p><fig id="F4" position="float" orientation="portrait"><object-id xmlns:xlink="http://www.w3.org/1999/xlink" content-type="doi" xlink:type="simple">10.3897/phytokeys.262.161687.figure4</object-id><object-id xmlns:xlink="http://www.w3.org/1999/xlink" content-type="arpha" xlink:type="simple">0CAA2F55-57C3-57C2-8CC6-7F3943DBCE4C</object-id><label>Figure 4.</label><caption><p>Distribution of <italic><tp:taxon-name><tp:taxon-name-part taxon-name-part-type="genus" reg="Sinosenecio">Sinosenecio</tp:taxon-name-part> <tp:taxon-name-part taxon-name-part-type="species" reg="yaanensis">yaanensis</tp:taxon-name-part></tp:taxon-name></italic> sp. nov. (red star).</p></caption><graphic xmlns:xlink="http://www.w3.org/1999/xlink" xlink:href="phytokeys-262-129_article-161687__-g004.jpg" position="float" orientation="portrait" xlink:type="simple" id="oo_1409259.jpg"><uri content-type="original_file" xlink:type="simple">https://binary.pensoft.net/fig/1409259</uri></graphic></fig></tp:treatment-sec><tp:treatment-sec sec-type="conservation status" id="SECID0ELWAE"><title>Conservation status.</title><p><italic><tp:taxon-name><tp:taxon-name-part taxon-name-part-type="genus" reg="Sinosenecio">Sinosenecio</tp:taxon-name-part> <tp:taxon-name-part taxon-name-part-type="species" reg="yaanensis">yaanensis</tp:taxon-name-part></tp:taxon-name></italic> is currently recorded only from Tianquan County, Ya’an City, Sichuan Province, China. Field investigations revealed an estimated population of approximately 400–500 mature individuals confined to a narrow distribution range. According to the IUCN Red List Categories and Criteria (<xref ref-type="bibr" rid="B9">IUCN 2024</xref>), this meets the criteria for Vulnerable (<abbrev xmlns:xlink="http://www.w3.org/1999/xlink" xlink:title="Vulnerable" id="ABBRID0EAXAE" xlink:type="simple">VU</abbrev>) status under criterion D1, which applies to taxa with fewer than 1,000 mature individuals.</p></tp:treatment-sec><ref-list><ref id="B9"><mixed-citation xmlns:xlink="http://www.w3.org/1999/xlink" xlink:type="simple">IUCN (<year>2024</year>) Guidelines for using the IUCN Red List categories and criteria, version 16. IUCN Standards and Petitions Committee. <ext-link xlink:href="http://www.iucnredlist.org/resources/redlistguidelines" ext-link-type="uri" xlink:type="simple">http://www.iucnredlist.org/resources/redlistguidelines</ext-link></mixed-citation></ref></ref-list></tp:taxon-treatment>
